# Supplementary material for: Fast and highly sensitive full-length single-cell RNA sequencing using FLASH-seq
Source: Nat Biotechnol. 2022 May 30;40(10):1447–51. doi: 10.1038/s41587-022-01312-3 (PMC9546769; doi:10.1038/s41587-022-01312-3)
Supplement: Supplementary file 3 — Protocol timing and sample cost calculation. [file 41587_2022_1312_MOESM3_ESM.xlsx]

## Sheet: Suppl_Table_1
Estimated Timing for a 96-well plate (HEK 293T cells)
Estimated PCR timing include a 10% error margin to account for temperatures changes and warming up (rounded down)
General time estimation only includes main steps as if performed manually
	SS2					SS3					FS					FS - Low Amplification					SMART-Seq® Single Cell Kit
	Picelli et al., 2013					Hagemann-Jensen et al., 2020 & protocol.io V.3.					Hahaut et al.					Hahaut et al.					Takara Bio
	STEP	T°C	TIME	CYCLES		STEP	T°C	TIME	CYCLES		STEP	T°C	TIME	CYCLES		STEP	T°C	TIME	CYCLES		STEP	T°C	TIME	CYCLES
	Denature (3.5 min)	72°C	3 min	1		Denature (11 min)	72°C	10 min	1		Denature (3.5 min)	72°C	3 min	1		Denature (3.5 min)	72°C	3 min	1		Denature (3.5 min)	72°C	3 min	1
	RT (154 min)	42°C	90 min			RT (148 min)	42°C	90 min			RT + PCR (208 min)	50°C	60 min			RT + PCR (157 min)	50°C	60 min			RT + PCR (209 min)	42°C	180 min	1
		50°C	2 min	10			50°C	2 min	10			98°C	3 min				98°C	3 min				70°C	10 min
		42°C	2 min				42°C	2 min				98°C	20 s	19			98°C	20 s	12
		70°C	10 min				85°C	5 min				67°C	20 s				67°C	20 s
	PCR (153 min)	98°C	3 min			PCR (115 min)	98°C	3 min													PCR (84 min)	95°C	1 min
		98°C	20 s	20			98°C	20 s	20													98°C	10s	20
		67°C	15 s				65°C	30 s														65°C	30s
		72°C	6 min				72°C	4 min														68°C	3 min
		72°C	5 min				72°C	5 min														72°C	10 min
	PCR purification (45 min)					PCR purification (45 min)					PCR purification (30 min)										PCR purification (45 min)
	QC (45 min)					QC (45 min)					QC (45 min)										QC (45 min)
	cDNA Dilution (20 min)					cDNA Dilution (20 min)					cDNA Dilution (20 min)										cDNA Dilution (20 min)
	Tagmentation (11 min)					Tagmentation (11 min)					Tagmentation (8.5 min)					Tagmentation	8 min				Library Preparation (55 min)
	Tagmentation Stop (5.3 min)					Tagmentation Stop (5.3 min)					Tagmentation Stop (5.3 min)					Tagmentation Stop	5 min
	Adding Indexes (11 min)					Adding Indexes (11 min)					Adding Indexes (11 min)					Adding Indexes	5 min
	Library amplification (25 min)	72°C	3 min			Library amplification (27.5 min)	72°C	3 min			Library amplification (25 min)	72°C	3 min			Library amplification (30 min)	72°C	3 min			Library amplification (30 min)	72°C	3 min
		98°C	30 s				98°C	3 min				98°C	30 s				98°C	30 s				85°C	2 min
		98°C	10 s	12			98°C	10 s	12			98°C	10 s	12			98°C	10 s	14			98°C	2 min
		55°C	30 s				55°C	30 s				55°C	30 s				55°C	30 s				98°C	2 s	12
		72°C	30 s				72°C	30 s				72°C	30 s				72°C	30 s				60°C	75 s
		72°C	5 min				72°C	5 min				72°C	5 min				72°C	5 min				68°C	5 min
	PCR purification (45 min)					PCR purification (45 min)															PCR purification (45 min)
	QC (45 min)					QC (45 min)					PCR purification & Pooling (30 min)					PCR purification & Pooling (30 min)					QC (45 min)
	Library Pooling (30 min)					Library Pooling (30 min)					QC (30 min)					QC (30 min)					Library Pooling (30 min)
	Estimated TOTAL (min)	592.8				Estimated TOTAL (min)	558.8				Estimated TOTAL (min)	431.3				Estimated TOTAL (min)	269				Estimated TOTAL (min)	611.5
	Estimated TOTAL (hrs)	9.88				Estimated TOTAL (hrs)	9.31333				Estimated TOTAL (hrs)	7.18833				Estimated TOTAL (hrs)	4.48333				Estimated TOTAL (hrs)	10.1917

## Sheet: Suppl_Table_2
Standard FLASH-Seq - 384-well plate, sorting volume 1 uL, total RT-PCR volume 5 uL
Lysis Buffer
Reagent	Total cost (USD)	Pack size	Volume/sample (ul)	Cost/plate (USD)	Cost/cell (USD)	Notes
Triton-X100 (10% v/v)	121	50 ml	0.126	0.117089	0.00030492
dNTP mix (25 mM)	592	4 ml	0.24	13.6397	0.03552
SMART dT30VN (100 µM) - yield 160 nmol - 1600 uL*	139	1 uM	0.0184	0.613824	0.0015985	*Just for calcualtion purposes
Takara RRI (40 U/µl)	644	25,000 U	0.03	11.8702	0.030912
DTT (0.1 M)	-	-	0.012	-	-	Part of the Superscript IV kit
Betaine (5 M)	73	10 ml	0.2	0.056064	0.000146
dCTP (100 mM)	97	250 uL	0.09	13.4093	0.03492
TSO (rGrGrG) (100 µM) - yield 100 nmol --> 1000 uL*	140	1 uM	0.092	4.94592	0.01288	*Just for calcualtion purposes
Nuclease-free water	-	-	0.192	-	-	Negligible cost
Total cost (CHF)			1.0004	44.6521	0.116281
RT-PCR
Reagent	Total cost (USD)	Pack size	Volume/sample (ul)	Cost/plate (USD)	Cost/cell (USD)	Notes
DTT (0.1 M)	-	-	0.238	-	-	Part of the Superscript IV kit
MgCl2 (1 M)	60	100 ml	0.046	0.0105984	2.76e-05
Betaine (5 M)	73	10000	0.8	2.24256	0.00584
Takara RRI (40 U/µl)	644	25,000 U	0.096	37.9847	0.0989184
SuperScript IV (200 U/µl)	1022	40,000 U	0.05	98.112	0.2555
KAPA HiFi HotStart Ready Mix (2x)	673	6.25 mL	2.5	103.373	0.2692
Nuclease-free water	-	5 Lt	0.27	-	-	Negligible cost
Total cost (CHF)			4	241.723	0.629486
Library Preparation with home-made Tn5 transposase
Reagent	Total cost (USD)	Pack size	Volume/sample (ul)	Cost/plate (USD)	Cost/cell (USD)	Notes
TN5MErev (2 µM, desalted)	273	1 prep	-	-	-	This amount of oligos was enough to produce 25 mL of a 10X Tn5 aolution (21 uM). Working dilution used in this study was 2.1 uM
TN5ME-A (FC-121-1031) (1 µM, desalted)
TN5ME-B (FC-121-1030) (1 µM, desalted)
Production costs Tn5 transposase EPFL	400	25 mL	-	-	-	Negligible cost
KAPA HiFi + 5x buffer + dNTPs	309	250 U	0.2 uL enzyme	94.9248	0.2472	Only the volume of enzyme is calculated here (limiting factor)
TAPS, SDS, DMF	-	-	-	-	-	Reagents are bought in bulk. Negligible cost
Extra i7 Index Primer Set (48, std desalting)	1400	25 nmol each	5	0.672	0.00175	Each oligo is diluted to a final concentration of 5 uM. This production scale yields on average 4 mL of each oligo
Extra i5 Index Primer Set (32, std desalting)
Total cost (CHF)			5	95.5968	0.24895
Other consumables
Reagent	Required amount/plate	Total cost (USD)	Pack size	Cost/plate (USD)	Cost/cell (USD)	Notes
Eppendorf Twin.tec plates (384 wells)	4	282	25	45.12	0.1175
Adhesive PCR Plate Seals	10	166	100	16.6	0.0432292
Aluminium foil seals for PCR and storage	1	50	100	0.5	0.00130208
Agilent HS DNA chip+reagents (QC by doing 1 chip/plate)	1 chip	727	10	72.7	0.189323
Quant-iT™ PicoGreen™ dsDNA Assay Kit	100 uL	843	1 ml	80.928	0.21075	We use a 1:4 dilution, each kit enough for 4000 assays
Nunc™ F96 MicroWell™ Polystyrene Plate	1 pcs	179	50	14.32	0.0372917
Tecan MCA384 tips (15 µL)	3	3532	40 boxes	264.9	0.689844	no. 1 - cDNA normalisation; no. 1 - taking cDNA for tagmentation; no. 1 - adding index adaptors
Tecan MCA384 tips (50 µL)	2	3344	40 boxes	167.2	0.435417	needed for bead cleanup
SeraMag Speedbeads	5 mL	304	15 ml	2.02667	0.00527778	Every 15 ml bottle is enough to prepare 750 ml of working dilution beads (4.6 ml needed for the 1st cleanup, 0.5 ml needed for the seq pool cleanup)
Total cost (CHF)				664.295	1.72993
	Cost/plate (USD)	Cost/cell (USD)	Notes
Cost reagents only	381.971	0.994717
Cost reagents+ plasticware	1046.27	2.72465	the largest part of these costs can be eliminated in performing all the steps on a non-contact liquid dispenser like the I.DOT

## Sheet: Suppl_Table_3
FLASH-Seq Low-Amplification - 384-well plate, sorting volume 1 uL, total RT-PCR volume 5 uL
Lysis Buffer
Reagent	Total cost (USD)	Pack size	Volume/sample (ul)	Cost/plate (USD)	Cost/cell (USD)	Notes
Triton-X100 (10% v/v)	121	50 ml	0.126	0.117089	0.00030492
dNTP mix (25 mM)	592	4 ml	0.24	13.6397	0.03552
SMART dT30VN (100 µM) - yield 160 nmol - 1600 uL*	139	1 uM	0.0184	0.613824	0.0015985	*Just for calcualtion purposes
Takara RRI (40 U/µl)	644	25,000 U	0.03	11.8702	0.030912
DTT (0.1 M)	-	-	0.012	-	-	Part of the Superscript IV kit
Betaine (5 M)	73	10 ml	0.2	0.056064	0.000146
dCTP (100 mM)	97	250 uL	0.09	13.4093	0.03492
TSO (rGrGrG) (100 µM) - yield 100 nmol --> 1000 uL*	140	1 uM	0.092	4.94592	0.01288	*Just for calcualtion purposes
Nuclease-free water	-	-	0.192	-	-	Negligible cost
Total cost (CHF)			1.0004	44.6521	0.116281
RT-PCR
Reagent	Total cost (USD)	Pack size	Volume/sample (ul)	Cost/plate (USD)	Cost/cell (USD)	Notes
DTT (0.1 M)	-	-	0.238	-	-	Part of the Superscript IV kit
MgCl2 (1 M)	60	100 ml	0.046	0.0105984	2.76e-05
Betaine (5 M)	73	10000	0.8	2.24256	0.00584
Takara RRI (40 U/µl)	644	25,000 U	0.096	37.9847	0.0989184
SuperScript IV (200 U/µl)	1022	40,000 U	0.05	98.112	0.2555
KAPA HiFi HotStart Ready Mix (2x)	673	6.25 mL	2.5	103.373	0.2692
Nuclease-free water	-	5 Lt	0.27	-	-	Negligible cost
Total cost (CHF)			4	241.723	0.629486
Library Preparation with home-made Tn5 transposase
Reagent	Total cost (USD)	Pack size	Volume/sample (ul)	Cost/plate (USD)	Cost/cell (USD)	Notes
TN5MErev (2 µM, desalted)	273	1 prep	-	-	-	This amount of oligos was enough to produce 25 mL of a 10X Tn5 aolution (21 uM). Working dilution used in this study was 2.1 uM
TN5ME-A (FC-121-1031) (1 µM, desalted)
TN5ME-B (FC-121-1030) (1 µM, desalted)
Production costs Tn5 transposase EPFL	400	25 mL	-	-	-	Negligible cost
KAPA HiFi + 5x buffer + dNTPs	309	250 U	0.2 uL enzyme	94.9248	0.2472	Only the volume of enzyme is calculated here (limiting factor)
TAPS, SDS, DMF	-	-	-	-	-	Reagents are bought in bulk. Negligible cost
Extra i7 Index Primer Set (48, std desalting)	1400	25 nmol each	5	0.672	0.00175	Each oligo is diluted to a final concentration of 5 uM. This production scale yields on average 4 mL of each oligo
Extra i5 Index Primer Set (32, std desalting)
Total cost (CHF)			5	95.5968	0.24895
Other consumables
Reagent	Required amount/plate	Total cost (USD)	Pack size	Cost/plate (USD)	Cost/cell (USD)	Notes
Eppendorf Twin.tec plates (384 wells)	2	282	25	22.56	0.05875
Adhesive PCR Plate Seals	5	166	100	8.3	0.0216146
Aluminium foil seals for PCR and storage	1	50	100	0.5	0.00130208
Agilent HS DNA chip+reagents	1 chip	727	10	6.60909	0.0172112	QC of the sequencing-ready library only
Qubit™ dsDNA HS Assay Kit	199 uL	306	500 assays	0.612	0.00159375	QC of the sequencing-ready library only
Nunc™ F96 MicroWell™ Polystyrene Plate	1 pcs	179	50	14.32	0.0372917
Tecan MCA384 tips (15 µL)	2	3532	40 boxes	176.6	0.459896	no. 1 - taking cDNA for tagmentation; no. 1 - adding index adaptors
SeraMag Speedbeads	5 mL	304	15 ml	0.202667	0.000527778	Every 15 ml bottle is enough to prepare 750 ml of working dilution beads (only 0.5 ml needed for the seq pool cleanup)
Total cost (CHF)				229.704	0.598187
	Cost/plate (USD)	Cost/cell (USD)	Notes
Cost reagents only	381.971	0.994717
Cost reagents+ plasticware	611.675	1.5929	the largest part of these costs can be eliminated in performing all the steps on a non-contact liquid dispenser like the I.DOT

## Sheet: Suppl_Table_4
FLASH-Seq with UMI - 384-well plate, sorting volume 1 uL, total RT-PCR volume 5 uL
Lysis Buffer
Reagent	Total cost (USD)	Pack size	Volume/sample (ul)	Cost/plate (USD)	Cost/cell (USD)	Notes
Triton-X100 (10% v/v)	121	50 ml	0.126	0.117089	0.00030492
dNTP mix (25 mM)	592	4 ml	0.24	13.6397	0.03552
STRT-P1-T31 (100 µM) - yield 100 nmol - 1000 uL*	150	1 uM	0.0184	1.05984	0.00276	*Just for calcualtion purposes
Takara RRI (40 U/µl)	644	25,000 U	0.03	11.8702	0.030912
DTT (0.1M)	-	-	0.012	-	-	Part of the Superscript IV kit
Betaine (5M)	73	10 ml	0.2	0.056064	0.000146
dCTP (100 mM)	97	250 uL	0.09	13.4093	0.03492
TSO-UMI (100 µM) - yield 85 nmol --> 850 uL*	350	100 nM	0.092	14.5468	0.0378824	*Just for calcualtion purposes
Nuclease-free water	-	-	0.192	-	-	Negligible cost
Total cost (CHF)			1.0004	54.699	0.142445
RT-PCR
Reagent	Total cost (USD)	Pack size	Volume/sample (ul)	Cost/plate (USD)	Cost/cell (USD)	Notes
DTT (0.1M)	-	-	0.238	-	-	Part of the Superscript IV kit
MgCl2 (1M)	60	100 ml	0.046	0.0105984	2.76e-05
Betaine (5M)	73	10000	0.8	2.24256	0.00584
Takara RRI (40 U/µl)	644	25,000 U	0.096	37.9847	0.0989184
SuperScript IV (200U/µl)	1022	40,000 U	0.05	98.112	0.2555
KAPA HiFi HotStart Ready Mix (2x)	673	6.25 mL	2.5	103.373	0.2692
Nuclease-free water	-	5 Lt	0.24	-	-	Negligible cost
Tn5-ISPCR- F primer (100 µM) - yield 75 nmol --> 750 uL*	100	1 uM	0.025	0.00333333	8.68056e-06	*Just for calcualtion purposes
DI-PCR-P1A-R primer (100 µM) - yield 25 nmol --> 250 uL*	25	1 uM	0.005	0.000166667	4.34028e-07	*Just for calcualtion purposes
Total cost (CHF)			4	241.726	0.629495
Library Preparation with the Nextera XT kit (it is possible to use home-made Tn5 transposase as well. Nextera XT kit is just a reccomendation, as it avoids batch-to-batch and lab-to-lab variations in Tn5 efficiency)
Reagent	Total cost (USD)	Pack size	Volume/sample (ul)	Cost/plate (USD)	Cost/cell (USD)	Notes
Nextera XT kit	3300	96	-	1320	3.4375	When the reaction is performed as described here, 1 kit would be enough for 960 samples
Extra i7 Index Primer Set (48, std desalting)	1400	25 nmol each	5	0.672	0.00175	Each oligo is diluted to a final concentration of 5 uM. This production scale yields on average 4 mL of each oligo
Extra i5 Index Primer Set (32, std desalting)
Total cost (CHF)			5	1320.67	3.43925
Other consumables
Reagent	Required amount/plate	Total cost (USD)	Pack size	Cost/plate (USD)	Cost/cell (USD)	Notes
Eppendorf Twin.tec plates (384 wells)	4	282	25	45.12	0.1175
Adhesive PCR Plate Seals	10	166	100	16.6	0.0432292
Aluminium foil seals for PCR and storage	1	50	100	0.5	0.00130208
Agilent HS DNA chip+reagents (QC by doing 1 chip/plate)	1 chip	727	10	72.7	0.189323
Quant-iT™ PicoGreen™ dsDNA Assay Kit	100 uL	843	1 ml	80.928	0.21075	We use a 1:4 dilution, each kit enough for 4000 assays
Nunc™ F96 MicroWell™ Polystyrene Plate	1 pcs	179	50	14.32	0.0372917
Tecan MCA384 tips (15 uL)	3	3532	40 boxes	264.9	0.689844	no. 1 - cDNA normalisation; no. 1 - taking cDNA for tagmentation; no. 1 - adding index adaptors
Tecan MCA384 tips (50 uL)	2	3344	40 boxes	167.2	0.435417	needed for bead cleanup
SeraMag Speedbeads	5 mL	304	15 ml	2.02667	0.00527778	Every 15 ml bottle is enough to prepare 750 ml of working dilution beads (4.6 ml needed for the 1st cleanup, 0.5 ml needed for the seq pool cleanup)
Total cost (CHF)				664.295	1.72993
	Cost/plate (USD)	Cost/cell (USD)	Notes
Cost reagents only	1617.1	4.21119
Cost reagents+ plasticware	2281.39	5.94112	the largest part of these costs can be eliminated in performing all the steps on a non-contact liquid dispenser like the I.DOT
